# Supplementary material for: Midline incisional hernia guidelines: the European Hernia Society
Source: Br J Surg. 2023 Sep 19;110(12):1732–68. doi: 10.1093/bjs/znad284 (PMC10638550; doi:10.1093/bjs/znad284)
Supplement: znad284_Supplementary_Data [file znad284_supplementary_data.zip]

Archive with 15 entries (15 files):
- Supplementary_materials.docx
- TABLE S1.docx
- TABLE S14.docx
- Table_S10.docx
- Table_S11.docx
- Table_S12.docx
- Table_S13.docx
- Table_S2.docx
- Table_S3.docx
- Table_S4.docx
- Table_S5.docx
- Table_S6.docx
- Table_S7.docx
- Table_S8.docx
- Table_S9.docx
